# Supplementary material for: WNT Activation and TGFβ-Smad Inhibition Potentiate Stemness of Mammalian Auditory Neuroprogenitors for High-Throughput Generation of Functional Auditory Neurons In Vitro
Source: Cells. 2022 Aug 5;11(15):2431. doi: 10.3390/cells11152431 (PMC9367963; doi:10.3390/cells11152431)
Supplement: Supplementary file 1 [file cells-11-02431-s001.zip]

Archive with 1 entries (1 files):
- cells-1794409-supplementary.pdf
